# Supplementary material for: HPV genotypic spectrum in Jilin province, China, where non-vaccine-covered HPV53 and 51 are prevalent, exhibits a bimodal age-specific pattern
Source: PLoS One. 2020 Mar 24;15(3):e0230640. doi: 10.1371/journal.pone.0230640 (PMC7313545; doi:10.1371/journal.pone.0230640)
Supplement: S1 Data — (XLSX) [file pone.0230640.s001.xlsx]

## Sheet: Sheet2
Number	Sex	Diagnose	HPV genotyping result	Age	Department
1	Female	Cervical cancer	16	45	Gynaecology
2	Female	Other disease		64	Gynaecology
3	Female	Other disease		46	Gynaecology
4	Female	Other disease		64	Gynaecology
5	Female	Normal		46	Gynaecology
6	Female	Other disease	44	47	Gynaecology
7	Female	Other disease	53	33	Gynaecology
8	Female	Other disease	39/52/58	35	Gynaecology
9	Female	Other disease	16	39	Gynaecology
10	Female	Other disease	16/39/45/66/44	43	Gynaecology
11	Female	Other disease	31/52	41	Gynaecology
12	Female	Other disease		53	Gynaecology
13	Female	Cervicitis		51	Gynaecology
14	Female	Colpitis	6	55	Gynaecology
15	Female	Cervicitis		26	Gynaecology
16	Female	Other disease		45	Gynaecology
17	Female	Normal		37	Gynaecology
18	Female	Colpitis		34	Gynaecology
19	Female	Other disease	58	61	Gynaecology
20	Female	Other disease		37	Gynaecology
21	Female	Normal	11	59	Gynaecology
22	Female	Normal		43	Gynaecology
23	Female	Other disease	16	33	Gynaecology
24	Female	Cervicitis		30	Gynaecology
25	Female	Other disease		22	Gynaecology
26	Female	Other disease		26	Gynaecology
27	Female	Normal		27	Gynaecology
28	Female	Normal		33	Gynaecology
29	Female	Cervicitis		30	Gynaecology
30	Female	Other disease		37	Gynaecology
31	Female	Other disease		29	Gynaecology
32	Female	Other disease		50	Gynaecology
33	Female	Other disease		61	Gynaecology
34	Female	Cervicitis		43	Gynaecology
35	Female	Other disease		22	Gynaecology
36	Female	Other disease		31	Gynaecology
37	Female	Other disease	45	44	Gynaecology
38	Female	Colpitis	11	19	Gynaecology
39	Female	Cervicitis	39	44	Gynaecology
40	Female	Other disease	66	41	Gynaecology
41	Female	Cervicitis	58	29	Gynaecology
42	Female	Cervicitis	18/81	24	Gynaecology
43	Female	Other disease	16/68	49	Gynaecology
44	Female	Other disease	45	30	Gynaecology
45	Female	Other disease		44	Gynaecology
46	Female	Other disease		37	Gynaecology
47	Female	Other disease		46	Gynaecology
48	Female	Normal		51	Gynaecology
49	Female	Colpitis	58	60	Gynaecology
50	Female	Normal	52	35	Gynaecology
51	Female	Cervicitis		48	Gynaecology
52	Female	Cervicitis		35	Gynaecology
53	Female	Other disease		55	Gynaecology
54	Female	Cervicitis	52	27	Gynaecology
55	Female	Abdominal pain		52	Gynaecology
56	Female	Cervicitis	39	37	Gynaecology
57	Female	Normal		42	Gynaecology
58	Female	Colpitis		33	Gynaecology
59	Female	Cervicitis	59	28	Gynaecology
60	Female	Other disease	35/56	41	Gynaecology
61	Female	Other disease	31	45	Gynaecology
62	Female	None	66	50	Gynaecology
63	Female	Colpitis	52	34	Gynaecology
64	Female	Cervicitis		52	Gynaecology
65	Female	Other disease		59	Gynaecology
66	Female	Other disease	58	51	Gynaecology
67	Female	Colpitis		40	Gynaecology
68	Female	Other disease		35	Gynaecology
69	Female	Other disease		49	Gynaecology
70	Female	Abdominal pain	16/58	27	Gynaecology
71	Female	Other disease		39	Gynaecology
72	Female	Cervicitis		38	Gynaecology
73	Female	Other disease	59	50	Gynaecology
74	Female	Other disease		38	Gynaecology
75	Female	Ovarian cyst		46	Gynaecology
76	Female	Other disease		50	Gynaecology
77	Female	None		42	Gynaecology
78	Female	None		29	Gynaecology
79	Female	Cervicitis		32	Gynaecology
80	Female	Other disease		45	Gynaecology
81	Female	None		29	Gynaecology
82	Female	Other disease	11/58	54	Gynaecology
83	Female	Abdominal pain		45	Gynaecology
84	Female	None		47	Gynaecology
85	Female	Normal		38	Gynaecology
86	Female	Cervicitis	33/53	38	Gynaecology
87	Female	Other disease		34	Gynaecology
88	Female	None		28	Gynaecology
89	Female	None		31	Gynaecology
90	Female	None		32	Gynaecology
91	Female	Other disease	11/35	28	Gynaecology
92	Female	Other disease	52	45	Gynaecology
93	Female	Abdominal pain		53	Gynaecology
94	Female	Other disease	52/53/58	48	Gynaecology
95	Female	Other disease	16	46	Gynaecology
96	Female	Other disease		37	Gynaecology
97	Female	Other disease	53/58	38	Gynaecology
98	Female	Normal	6	42	Gynaecology
99	Female	Cervical cancer		56	Gynaecology
100	Female	Other disease		44	Gynaecology
101	Female	Other disease		32	Gynaecology
102	Female	Cervicitis		38	Gynaecology
103	Female	Colpitis		26	Gynaecology
104	Female	Cervical cancer	31	64	Gynaecology
105	Female	Other disease		28	Gynaecology
106	Female	Other disease	58	37	Gynaecology
107	Female	Other disease		45	Gynaecology
108	Female	Abdominal pain	51	43	Gynaecology
109	Female	Other disease		41	Gynaecology
110	Female	Other disease		27	Gynaecology
111	Female	Other disease	51	40	Gynaecology
112	Female	None		34	Gynaecology
113	Female	Normal		45	Gynaecology
114	Female	Normal		25	Gynaecology
115	Female	Other disease	16/51	30	Gynaecology
116	Female	Abdominal pain		49	Gynaecology
117	Female	Other disease	51/66	43	Gynaecology
118	Female	Other disease	56	40	Gynaecology
119	Female	Other disease	31/39/53	64	Gynaecology
120	Female	Normal	39	29	Gynaecology
121	Female	CIN	16	40	Gynaecology
122	Female	Other disease		41	Gynaecology
123	Female	Other disease		39	Gynaecology
124	Female	Cervicitis	53	34	Gynaecology
125	Female	Other disease		34	Gynaecology
126	Female	Abdominal pain	16	33	Gynaecology
127	Female	Other disease		43	Gynaecology
128	Female	Other disease	58	29	Gynaecology
129	Female	Other disease	33	28	Gynaecology
130	Female	Other disease		57	Gynaecology
131	Female	Other disease		47	Gynaecology
132	Female	Cervicitis	56	34	Gynaecology
133	Female	Other disease	58/66	49	Gynaecology
134	Female	Normal		28	Gynaecology
135	Female	Ovarian cyst		47	Gynaecology
136	Female	Cervicitis		35	Gynaecology
137	Female	Cervicitis	18	39	Gynaecology
138	Female	Cervicitis		44	Gynaecology
139	Female	Cervicitis		44	Gynaecology
140	Female	Abdominal pain		40	Gynaecology
141	Female	Other disease		60	Gynaecology
142	Female	Cervicitis		33	Gynaecology
143	Female	Cervicitis		30	Gynaecology
144	Female	Abdominal pain	58	31	Gynaecology
145	Female	Cervicitis		27	Gynaecology
146	Female	Abdominal pain		37	Gynaecology
147	Female	Cervicitis		54	Gynaecology
148	Female	Cervicitis		60	Gynaecology
149	Female	CIN	53	31	Gynaecology
150	Female	Other disease		44	Gynaecology
151	Female	Abdominal pain	52	35	Gynaecology
152	Female	Abdominal pain		40	Gynaecology
153	Female	Cervicitis		49	Gynaecology
154	Female	Cervicitis		43	Gynaecology
155	Female	Abdominal pain	16/18	28	Gynaecology
156	Female	Cervicitis		40	Gynaecology
157	Female	Cervicitis		31	Gynaecology
158	Female	Cervicitis		29	Gynaecology
159	Female	Other disease		40	Gynaecology
160	Female	Other disease		32	Gynaecology
161	Female	Normal	66	34	Gynaecology
162	Female	Other disease	33/51	27	Gynaecology
163	Female	Normal		34	Gynaecology
164	Female	Normal		40	Gynaecology
165	Female	Cervicitis		28	Gynaecology
166	Female	Other disease		29	Gynaecology
167	Female	Normal	52	34	Gynaecology
168	Female	Normal	33	37	Gynaecology
169	Female	Other disease		45	Gynaecology
170	Female	Cervicitis	18/39	38	Gynaecology
171	Female	Cervicitis	81	45	Gynaecology
172	Female	Cervicitis		48	Gynaecology
173	Female	Other disease		69	Gynaecology
174	Female	Cervicitis		49	Gynaecology
175	Female	Colpitis		30	Gynaecology
176	Female	Other disease		41	Gynaecology
177	Female	Other disease	56/58	71	Gynaecology
178	Female	Abdominal pain		30	Gynaecology
179	Female	Other disease		49	Gynaecology
180	Female	Other disease		46	Gynaecology
181	Female	Other disease		45	Gynaecology
182	Female	Other disease		43	Gynaecology
183	Female	Other disease		57	Gynaecology
184	Female	Other disease	18/31/66	36	Gynaecology
185	Female	Abdominal pain		43	Gynaecology
186	Female	Other disease		30	Gynaecology
187	Female	CIN		44	Gynaecology
188	Female	Cervicitis		46	Gynaecology
189	Female	CIN-I	51/52/56	31	Gynaecology
190	Female	Other disease		46	Gynaecology
191	Female	Other disease	16	40	Gynaecology
192	Female	Ovarian cyst		40	Gynaecology
193	Female	Other disease		61	Gynaecology
194	Female	Other disease		20	Gynaecology
195	Female	Cervicitis	39	39	Gynaecology
196	Female	Other disease		40	Gynaecology
197	Female	Other disease	51/56	43	Gynaecology
198	Female	Other disease		33	Gynaecology
199	Female	Other disease		49	Gynaecology
200	Female	Abdominal pain	6	41	Gynaecology
201	Female	Other disease	58	56	Gynaecology
202	Female	Other disease	35	45	Gynaecology
203	Female	Other disease	31/39/58	41	Gynaecology
204	Female	None		29	Gynaecology
205	Female	None	39	39	Gynaecology
206	Female	Abdominal pain	51	37	Gynaecology
207	Female	Other disease	16/52/56	47	Gynaecology
208	Female	Other disease		33	Gynaecology
209	Female	Cervicitis		48	Gynaecology
210	Female	Other disease		53	Gynaecology
211	Female	None	51	49	Gynaecology
212	Female	Other disease	44	36	Gynaecology
213	Female	Colpitis		30	Gynaecology
214	Female	Cervicitis		38	Gynaecology
215	Female	Other disease	58	34	Gynaecology
216	Female	None		34	Gynaecology
217	Female	None		49	Gynaecology
218	Female	None		36	Gynaecology
219	Female	None	6	34	Gynaecology
220	Female	Colpitis	31/68	23	Gynaecology
221	Female	Abdominal pain		42	Gynaecology
222	Female	None		46	Gynaecology
223	Female	Other disease		50	Gynaecology
224	Female	Other disease		40	Gynaecology
225	Female	Other disease	58	44	Gynaecology
226	Female	Other disease	35	56	Gynaecology
227	Female	Ovarian cyst	51	47	Gynaecology
228	Female	Other disease		46	Gynaecology
229	Female	Colpitis	18	31	Gynaecology
230	Female	Cervicitis		47	Gynaecology
231	Female	Cervicitis		39	Gynaecology
232	Female	Other disease	16	51	Gynaecology
233	Female	Other disease		30	Gynaecology
234	Female	Cervicitis		38	Gynaecology
235	Female	Other disease		55	Gynaecology
236	Female	Colpitis		27	Gynaecology
237	Female	Abdominal pain		40	Gynaecology
238	Female	Normal		32	Gynaecology
239	Female	Abdominal pain		24	Gynaecology
240	Female	Cervicitis		22	Gynaecology
241	Female	Normal		49	Gynaecology
242	Female	Abdominal pain		55	Gynaecology
243	Female	Cervicitis		49	Gynaecology
244	Female	Abdominal pain		28	Gynaecology
245	Female	Cervicitis		39	Gynaecology
246	Female	Cervicitis		50	Gynaecology
247	Female	Cervicitis		32	Gynaecology
248	Female	Cervicitis	51	27	Gynaecology
249	Female	Other disease		24	Gynaecology
250	Female	Cervicitis		33	Gynaecology
251	Female	Ovarian cyst		52	Gynaecology
252	Female	Other disease		43	Gynaecology
253	Female	Other disease		36	Gynaecology
254	Female	Other disease		25	Gynaecology
255	Female	Other disease		76	Gynaecology
256	Female	Other disease		47	Gynaecology
257	Female	Other disease		41	Gynaecology
258	Female	Ovarian cyst	16/58	42	Gynaecology
259	Female	Abdominal pain		45	Gynaecology
260	Female	Cervicitis	53	45	Gynaecology
261	Female	Cervicitis		30	Gynaecology
262	Female	Cervicitis	44	42	Gynaecology
263	Female	Cervicitis		49	Gynaecology
264	Female	Cervicitis		56	Gynaecology
265	Female	Cervicitis		58	Gynaecology
266	Female	Other disease		32	Gynaecology
267	Female	Colpitis		45	Gynaecology
268	Female	Other disease		39	Gynaecology
269	Female	Cervicitis		28	Gynaecology
270	Female	Cervicitis		32	Gynaecology
271	Female	Cervicitis		51	Gynaecology
272	Female	Normal		29	Gynaecology
273	Female	Normal		44	Gynaecology
274	Female	Normal	18/66	45	Gynaecology
275	Female	Colpitis		52	Gynaecology
276	Female	Cervicitis		39	Gynaecology
277	Female	Abdominal pain		51	Gynaecology
278	Female	Cervicitis		35	Gynaecology
279	Female	Colpitis		36	Gynaecology
280	Female	Other disease		32	Gynaecology
281	Female	Other disease		26	Gynaecology
282	Female	Colpitis		20	Gynaecology
283	Female	Cervicitis	16	44	Gynaecology
284	Female	Other disease		31	Gynaecology
285	Female	Abdominal pain	18	29	Gynaecology
286	Female	Cervicitis		41	Gynaecology
287	Female	Cervicitis		25	Gynaecology
288	Female	Colpitis		35	Gynaecology
289	Female	Colpitis		37	Gynaecology
290	Female	CIN-III		36	Gynaecology
291	Female	Other disease		63	Gynaecology
292	Female	Abdominal pain		37	Gynaecology
293	Female	Other disease		37	Gynaecology
294	Female	Other disease		36	Gynaecology
295	Female	Ovarian cancer		65	Gynaecology
296	Female	Other disease		63	Gynaecology
297	Female	Other disease	81	60	Gynaecology
298	Female	Other disease		45	Gynaecology
299	Female	Other disease	51	48	Gynaecology
300	Female	Other disease		36	Gynaecology
301	Female	Abdominal pain		54	Gynaecology
302	Female	Other disease		48	Gynaecology
303	Female	Abdominal pain	68	37	Gynaecology
304	Female	Abdominal pain	52	43	Gynaecology
305	Female	Cervicitis		29	Gynaecology
306	Female	Cervicitis	39	50	Gynaecology
307	Female	Other disease	16	40	Gynaecology
308	Female	Other disease		48	Gynaecology
309	Female	Ovarian cancer		41	Gynaecology
310	Female	Abdominal pain		32	Gynaecology
311	Female	Abdominal pain	56	38	Gynaecology
312	Female	Abdominal pain		38	Gynaecology
313	Female	Other disease		30	Gynaecology
314	Female	Colpitis		33	Gynaecology
315	Female	Cervicitis		47	Gynaecology
316	Female	Abdominal pain		32	Gynaecology
317	Female	Abdominal pain		46	Gynaecology
318	Female	Colpitis		40	Gynaecology
319	Female	Other disease		38	Gynaecology
320	Female	Cervicitis		55	Gynaecology
321	Female	Cervicitis	58/81	37	Gynaecology
322	Female	Other disease		42	Gynaecology
323	Female	Cervicitis	39/58	29	Gynaecology
324	Female	None		38	Gynaecology
325	Female	None	52	33	Gynaecology
326	Female	Cervicitis	45	36	Gynaecology
327	Female	None		59	Gynaecology
328	Female	Other disease		37	Gynaecology
329	Female	Normal	81	48	Gynaecology
330	Female	Cervicitis		36	Gynaecology
331	Female	Cervicitis	56	56	Gynaecology
332	Female	Ovarian cyst		42	Gynaecology
333	Female	Colpitis		55	Gynaecology
334	Female	Abdominal pain	52	49	Gynaecology
335	Female	Cervicitis		37	Gynaecology
336	Female	Cervicitis	53	33	Gynaecology
337	Female	Abdominal pain		37	Gynaecology
338	Female	Abdominal pain		68	Gynaecology
339	Female	Other disease		53	Gynaecology
340	Female	Cervicitis	16	32	Gynaecology
341	Female	CIN-III	52	70	Gynaecology
342	Female	None		31	Gynaecology
343	Female	Other disease		46	Gynaecology
344	Female	Abdominal pain		27	Gynaecology
345	Female	Ovarian cyst		36	Gynaecology
346	Female	Cervicitis	16	29	Gynaecology
347	Female	None		42	Gynaecology
348	Female	Other disease		78	Gynaecology
349	Female	Colpitis	56	58	Gynaecology
350	Female	Cervicitis	58	52	Gynaecology
351	Female	Abdominal pain	16/52	45	Gynaecology
352	Female	Normal	39	44	Gynaecology
353	Female	Normal		40	Gynaecology
354	Female	Abdominal pain	66	30	Gynaecology
355	Female	Abdominal pain	51	48	Gynaecology
356	Female	Normal		30	Gynaecology
357	Female	Other disease		36	Gynaecology
358	Female	Other disease		41	Gynaecology
359	Female	Normal	33/52	33	Gynaecology
360	Female	Other disease		34	Gynaecology
361	Female	Cervicitis		52	Gynaecology
362	Female	Other disease		40	Gynaecology
363	Female	Colpitis		37	Gynaecology
364	Female	Abdominal pain		39	Gynaecology
365	Female	Cervicitis	16	22	Gynaecology
366	Female	Other disease	33/45/66	28	Gynaecology
367	Female	Other disease		38	Gynaecology
368	Female	Other disease		27	Gynaecology
369	Female	Cervicitis		27	Gynaecology
370	Female	Normal		35	Gynaecology
371	Female	Abdominal pain		25	Gynaecology
372	Female	Abdominal pain		46	Gynaecology
373	Female	Cervicitis		40	Gynaecology
374	Female	Other disease		51	Gynaecology
375	Female	Other disease		34	Gynaecology
376	Female	Abdominal pain		34	Gynaecology
377	Female	Colpitis		44	Gynaecology
378	Female	Abdominal pain	52	43	Gynaecology
379	Female	Other disease		32	Gynaecology
380	Female	Colpitis		31	Gynaecology
381	Female	Colpitis		40	Gynaecology
382	Female	Normal		24	Gynaecology
383	Female	Abdominal pain		34	Gynaecology
384	Female	Other disease		55	Gynaecology
385	Female	Abdominal pain		21	Gynaecology
386	Female	Other disease	56	42	Gynaecology
387	Female	Other disease	53	52	Gynaecology
388	Female	Abdominal pain		51	Gynaecology
389	Female	Abdominal pain		60	Gynaecology
390	Female	Cervicitis	59	49	Gynaecology
391	Female	Cervicitis	35	30	Gynaecology
392	Female	Other disease		63	Gynaecology
393	Female	Abdominal pain		48	Gynaecology
394	Female	Other disease	58	50	Gynaecology
395	Female	Abdominal pain	16	33	Gynaecology
396	Female	None		22	Gynaecology
397	Female	Colpitis		32	Gynaecology
398	Female	Cervicitis		23	Gynaecology
399	Female	Normal	51/52/58	40	Gynaecology
400	Female	None		44	Gynaecology
401	Female	None		33	Gynaecology
402	Female	None		31	Gynaecology
403	Female	Normal		43	Gynaecology
404	Female	Normal		37	Gynaecology
405	Female	None		48	Gynaecology
406	Female	Normal	16	37	Gynaecology
407	Female	None		42	Gynaecology
408	Female	None		43	Gynaecology
409	Female	Other disease		46	Gynaecology
410	Female	Abdominal pain		55	Gynaecology
411	Female	Other disease	6	57	Gynaecology
412	Female	Cervical cancer	68	50	Gynaecology
413	Female	Abdominal pain	16	54	Gynaecology
414	Female	Abdominal pain		33	Gynaecology
415	Female	Abdominal pain		31	Gynaecology
416	Female	None		40	Gynaecology
417	Female	Other disease		44	Gynaecology
418	Female	Ovarian cancer		68	Gynaecology
419	Female	None		22	Gynaecology
420	Female	Cervicitis		29	Gynaecology
421	Female	Other disease		39	Gynaecology
422	Female	Other disease		45	Gynaecology
423	Female	Cervicitis		30	Gynaecology
424	Female	Other disease	58	48	Gynaecology
425	Female	Cervicitis	44	49	Gynaecology
426	Female	Other disease		38	Gynaecology
427	Female	Colpitis		25	Gynaecology
428	Female	None		48	Gynaecology
429	Female	Normal		35	Gynaecology
430	Female	Other disease		44	Gynaecology
431	Female	Abdominal pain		49	Gynaecology
432	Female	Cervicitis		38	Gynaecology
433	Female	None		47	Gynaecology
434	Female	Other disease		32	Gynaecology
435	Female	None	16	40	Gynaecology
436	Female	None	53	49	Gynaecology
437	Female	None		48	Gynaecology
438	Female	None		50	Gynaecology
439	Female	None	16	35	Gynaecology
440	Female	Normal	58	44	Gynaecology
441	Female	None		40	Gynaecology
442	Female	None		44	Gynaecology
443	Female	Other disease		46	Gynaecology
444	Female	Normal		33	Gynaecology
445	Female	Other disease	18/58/66	45	Gynaecology
446	Female	Ovarian cyst		32	Gynaecology
447	Female	Cervicitis		49	Gynaecology
448	Female	Abdominal pain		58	Gynaecology
449	Female	Cervicitis		42	Gynaecology
450	Female	Other disease		42	Gynaecology
451	Female	Other disease	58	43	Gynaecology
452	Female	Other disease		36	Gynaecology
453	Female	Other disease	31/81	44	Gynaecology
454	Female	Abdominal pain		44	Gynaecology
455	Female	None		39	Gynaecology
456	Female	Cervicitis		40	Gynaecology
457	Female	Other disease	51	35	Gynaecology
458	Female	Cervicitis		44	Gynaecology
459	Female	Abdominal pain	52	43	Gynaecology
460	Female	Cervicitis	39	31	Gynaecology
461	Female	Ovarian cancer		70	Gynaecology
462	Female	Other disease	16	77	Gynaecology
463	Female	Ovarian cancer		58	Gynaecology
464	Female	Other disease		24	Gynaecology
465	Female	Cervicitis	52	28	Gynaecology
466	Female	Cervicitis	33/56/58	42	Gynaecology
467	Female	Other disease	56	51	Gynaecology
468	Female	Other disease	52/53	58	Gynaecology
469	Female	Cervicitis	16	34	Gynaecology
470	Female	Colpitis		27	Gynaecology
471	Female	Other disease		44	Gynaecology
472	Female	Cervicitis	58	41	Gynaecology
473	Female	Cervicitis		27	Gynaecology
474	Female	None		26	Gynaecology
475	Female	Cervicitis		55	Gynaecology
476	Female	Abdominal pain	52	32	Gynaecology
477	Female	None	16	46	Gynaecology
478	Female	Abdominal pain		49	Gynaecology
479	Female	Cervicitis	52	39	Gynaecology
480	Female	Cervicitis	56	49	Gynaecology
481	Female	Other disease		33	Gynaecology
482	Female	Cervicitis	51	28	Gynaecology
483	Female	Other disease	56	36	Gynaecology
484	Female	Abdominal pain		50	Gynaecology
485	Female	Other disease		42	Gynaecology
486	Female	None	59	31	Gynaecology
487	Female	Cervicitis		22	Gynaecology
488	Female	Other disease		41	Gynaecology
489	Female	Cervicitis		45	Gynaecology
490	Female	Other disease		40	Gynaecology
491	Female	None		38	Gynaecology
492	Female	Colpitis		57	Gynaecology
493	Female	None		39	Gynaecology
494	Female	None		26	Gynaecology
495	Female	Cervicitis	52	46	Gynaecology
496	Female	Abdominal pain	44	45	Gynaecology
497	Female	Other disease		82	Gynaecology
498	Female	Other disease		47	Gynaecology
499	Female	Other disease		38	Gynaecology
500	Female	None		24	Gynaecology
501	Female	Other disease		33	Gynaecology
502	Female	Other disease	39	48	Gynaecology
503	Female	Other disease		63	Gynaecology
504	Female	None		43	Gynaecology
505	Female	Other disease	18	58	Gynaecology
506	Female	None	16/33/53/56/6	53	Gynaecology
507	Female	Other disease	52/6/81	36	Gynaecology
508	Female	None	81	28	Gynaecology
509	Female	Abdominal pain		49	Gynaecology
510	Female	Other disease	51	31	Gynaecology
511	Female	Cervical cancer	53	42	Gynaecology
512	Female	Cervicitis		33	Gynaecology
513	Female	None		43	Gynaecology
514	Female	Cervicitis	52/59	56	Gynaecology
515	Female	None	51	44	Gynaecology
516	Female	Other disease		43	Gynaecology
517	Female	None		52	Gynaecology
518	Female	None		44	Gynaecology
519	Female	Other disease		24	Gynaecology
520	Female	None	52/53	35	Gynaecology
521	Female	Cervicitis	56	42	Gynaecology
522	Female	None		38	Gynaecology
523	Female	None		36	Gynaecology
524	Female	None		31	Gynaecology
525	Female	None	51	47	Gynaecology
526	Female	None	58	48	Gynaecology
527	Female	None		50	Gynaecology
528	Female	Cervicitis	68	27	Gynaecology
529	Female	Normal		43	Gynaecology
530	Female	None		41	Gynaecology
531	Female	Other disease	6/44/81	27	Gynaecology
532	Female	Other disease		39	Gynaecology
533	Female	Other disease		53	Gynaecology
534	Female	Cervicitis	33	30	Gynaecology
535	Female	Abdominal pain	58	66	Gynaecology
536	Female	Abdominal pain	59	48	Gynaecology
537	Female	Cervicitis		30	Gynaecology
538	Female	Abdominal pain		45	Gynaecology
539	Female	Other disease		45	Gynaecology
540	Female	Normal	33	28	Gynaecology
541	Female	Cervicitis		27	Gynaecology
542	Female	Cervicitis		49	Gynaecology
543	Female	Cervicitis	66	34	Gynaecology
544	Female	None		20	Gynaecology
545	Female	None	31/59	28	Gynaecology
546	Female	Cervicitis		56	Gynaecology
547	Female	Other disease	18/52	29	Gynaecology
548	Female	Other disease	58/81	45	Gynaecology
549	Female	None		41	Gynaecology
550	Female	None	68	52	Gynaecology
551	Female	None		28	Gynaecology
552	Female	Other disease		32	Gynaecology
553	Female	Normal	16	27	Gynaecology
554	Female	Other disease	16	37	Gynaecology
555	Female	Other disease		29	Gynaecology
556	Female	Other disease	18	32	Gynaecology
557	Female	None		30	Gynaecology
558	Female	None	52	44	Gynaecology
559	Female	Other disease	58	31	Gynaecology
560	Female	None	33/58	48	Gynaecology
561	Female	Other disease	58	26	Gynaecology
562	Female	Other disease		33	Gynaecology
563	Female	None		45	Gynaecology
564	Female	Other disease	58	43	Gynaecology
565	Female	Other disease		33	Gynaecology
566	Female	Normal		40	Gynaecology
567	Female	Other disease	33/59	21	Gynaecology
568	Female	Abdominal pain		30	Gynaecology
569	Female	None	52	53	Gynaecology
570	Female	Other disease	58	54	Gynaecology
571	Female	Other disease	16	55	Gynaecology
572	Female	Other disease	58	59	Gynaecology
573	Female	Other disease	18	39	Gynaecology
574	Female	Other disease		38	Gynaecology
575	Female	None		34	Gynaecology
576	Female	Other disease		35	Gynaecology
577	Female	None		35	Gynaecology
578	Female	None	51/52	60	Gynaecology
579	Female	None	18/33/52	28	Gynaecology
580	Female	None		33	Gynaecology
581	Female	Cervicitis	33/51	36	Gynaecology
582	Female	None		38	Gynaecology
583	Female	Other disease		39	Gynaecology
584	Female	None		46	Gynaecology
585	Female	Other disease		28	Gynaecology
586	Female	Other disease	31	27	Gynaecology
587	Female	Other disease		46	Gynaecology
588	Female	Other disease		46	Gynaecology
589	Female	Other disease		44	Gynaecology
590	Female	None		59	Gynaecology
591	Female	None	39	40	Gynaecology
592	Female	Other disease	81	26	Gynaecology
593	Female	None	58	36	Gynaecology
594	Female	None	53	29	Gynaecology
595	Female	None		45	Gynaecology
596	Female	None		47	Gynaecology
597	Female	None		54	Gynaecology
598	Female	Abdominal pain		65	Gynaecology
599	Female	None		36	Gynaecology
600	Female	None		44	Gynaecology
601	Female	Cervicitis		55	Gynaecology
602	Female	Abdominal pain		29	Gynaecology
603	Female	Other disease		28	Gynaecology
604	Female	Abdominal pain		24	Gynaecology
605	Female	Abdominal pain		20	Gynaecology
606	Female	None	16	54	Gynaecology
607	Female	None	31/52	36	Gynaecology
608	Female	None		29	Gynaecology
609	Female	None		46	Gynaecology
610	Female	None		46	Gynaecology
611	Female	None		45	Gynaecology
612	Female	None		44	Gynaecology
613	Female	None		40	Gynaecology
614	Female	None		30	Gynaecology
615	Female	None		40	Gynaecology
616	Female	Abdominal pain		32	Gynaecology
617	Female	None		60	Gynaecology
618	Female	None	58	40	Gynaecology
619	Female	None	6	40	Gynaecology
620	Female	Other disease		50	Gynaecology
621	Female	Ovarian cancer		56	Gynaecology
622	Female	Cervical cancer	11/33	53	Gynaecology
623	Female	None		57	Gynaecology
624	Female	Other disease		54	Gynaecology
625	Female	Abdominal tumour		45	Gynaecology
626	Female	None		24	Gynaecology
627	Female	Other disease		29	Gynaecology
628	Female	Cervicitis		30	Gynaecology
629	Female	None		22	Gynaecology
630	Female	Other disease		50	Gynaecology
631	Female	Cervicitis		48	Gynaecology
632	Female	None		37	Gynaecology
633	Female	None		31	Gynaecology
634	Female	Colpitis		31	Gynaecology
635	Female	Cervicitis	11	31	Gynaecology
636	Female	None		35	Gynaecology
637	Female	None		32	Gynaecology
638	Female	None		37	Gynaecology
639	Female	None	18/56/58	23	Gynaecology
640	Female	None		21	Gynaecology
641	Female	Other disease	51/53/6	23	Gynaecology
642	Female	Abdominal pain		44	Gynaecology
643	Female	None	16/52	48	Gynaecology
644	Female	None		67	Gynaecology
645	Female	None		61	Gynaecology
646	Female	None	51	55	Gynaecology
647	Female	None		42	Gynaecology
648	Female	Other disease	52/66	66	Gynaecology
649	Female	Abdominal pain	6	42	Gynaecology
650	Female	Other disease		47	Gynaecology
651	Female	Other disease		48	Gynaecology
652	Female	Cervicitis	56	35	Gynaecology
653	Female	Abdominal pain	81	37	Gynaecology
654	Female	Colpitis	52	24	Gynaecology
655	Female	Other disease		46	Gynaecology
656	Female	Cervicitis	16	34	Gynaecology
657	Female	None		37	Gynaecology
658	Female	None		32	Gynaecology
659	Female	Other disease	39/44	32	Gynaecology
660	Female	Other disease		63	Gynaecology
661	Female	Other disease		51	Gynaecology
662	Female	Cervicitis		34	Gynaecology
663	Female	Colpitis	53	27	Gynaecology
664	Female	None	52	52	Gynaecology
665	Female	None	44	29	Gynaecology
666	Female	Other disease		32	Gynaecology
667	Female	Other disease		26	Gynaecology
668	Female	Other disease	16	48	Gynaecology
669	Female	None	18/68	25	Gynaecology
670	Female	Cervical cancer	16	51	Gynaecology
671	Female	Ovarian cancer		27	Gynaecology
672	Female	Other disease	16	47	Gynaecology
673	Female	Normal		63	Gynaecology
674	Female	Other disease		33	Gynaecology
675	Female	None		36	Gynaecology
676	Female	Other disease		42	Gynaecology
677	Female	Cervicitis	66	41	Gynaecology
678	Female	None		48	Gynaecology
679	Female	Abdominal pain		34	Gynaecology
680	Female	None		30	Gynaecology
681	Female	Abdominal pain		28	Gynaecology
682	Female	None		45	Gynaecology
683	Female	None		27	Gynaecology
684	Female	None		46	Gynaecology
685	Female	None		43	Gynaecology
686	Female	Other disease	51/42	34	Gynaecology
687	Female	None		42	Gynaecology
688	Female	None		38	Gynaecology
689	Female	Other disease		39	Gynaecology
690	Female	None		31	Gynaecology
691	Female	Abdominal pain		35	Gynaecology
692	Female	Abdominal pain		25	Gynaecology
693	Female	Colpitis	52	42	Gynaecology
694	Female	Abdominal pain		27	Gynaecology
695	Female	Other disease	68	31	Gynaecology
696	Female	None		35	Gynaecology
697	Female	Other disease		57	Gynaecology
698	Female	None		24	Gynaecology
699	Female	Abdominal pain		34	Gynaecology
700	Female	None		28	Gynaecology
701	Female	None		46	Gynaecology
702	Female	None		32	Gynaecology
703	Female	Other disease		50	Gynaecology
704	Female	Other disease		46	Gynaecology
705	Female	None		48	Gynaecology
706	Female	Ovarian cyst	58	30	Gynaecology
707	Female	None		27	Gynaecology
708	Female	Other disease		35	Gynaecology
709	Female	Other disease		34	Gynaecology
710	Female	Other disease		32	Gynaecology
711	Female	None		44	Gynaecology
712	Female	None		27	Gynaecology
713	Female	None	51/52	39	Gynaecology
714	Female	None		35	Gynaecology
715	Female	None		49	Gynaecology
716	Female	None		56	Gynaecology
717	Female	Other disease		42	Gynaecology
718	Female	Cervical cancer	18	42	Gynaecology
719	Female	Cervicitis		34	Gynaecology
720	Female	None		50	Gynaecology
721	Female	None		32	Gynaecology
722	Female	None		38	Gynaecology
723	Female	Cervicitis	16	48	Gynaecology
724	Female	Other disease		34	Gynaecology
725	Female	None		39	Gynaecology
726	Female	None	6/16/	51	Gynaecology
727	Female	Cervicitis		27	Gynaecology
728	Female	Other disease		40	Gynaecology
729	Female	Abdominal pain		44	Gynaecology
730	Female	Other disease	11/53	26	Gynaecology
731	Female	Other disease	39/53	46	Gynaecology
732	Female	Other disease		48	Gynaecology
733	Female	None	59	58	Gynaecology
734	Female	Other disease	35	45	Gynaecology
735	Female	Abdominal pain	52/68	38	Gynaecology
736	Female	Abdominal pain		42	Gynaecology
737	Female	None		27	Gynaecology
738	Female	Normal		43	Gynaecology
739	Female	Abdominal pain	35/81	64	Gynaecology
740	Female	None		35	Gynaecology
741	Female	Abdominal pain		28	Gynaecology
742	Female	None		35	Gynaecology
743	Female	None	16/39/45、51/52/81	38	Gynaecology
744	Female	None	52/58	67	Gynaecology
745	Female	None		25	Gynaecology
746	Female	Other disease		28	Gynaecology
747	Female	Other disease	11/16/	41	Gynaecology
748	Female	Other disease		31	Gynaecology
749	Female	None		40	Gynaecology
750	Female	None		33	Gynaecology
751	Female	None		46	Gynaecology
752	Female	Other disease	16	57	Gynaecology
753	Female	Other disease	35	59	Gynaecology
754	Female	Other disease		28	Gynaecology
755	Female	None		55	Gynaecology
756	Female	None	58/66	26	Gynaecology
757	Female	Ovarian cyst		30	Gynaecology
758	Female	Cervicitis	53	61	Gynaecology
759	Female	None	53	36	Gynaecology
760	Female	Cervicitis		30	Gynaecology
761	Female	CIN		40	Gynaecology
762	Female	None		39	Gynaecology
763	Female	None	16	49	Gynaecology
764	Female	None	33	26	Gynaecology
765	Female	Cervicitis		44	Gynaecology
766	Female	Normal		29	Gynaecology
767	Female	Other disease	39/66	47	Gynaecology
768	Female	Other disease	31	59	Gynaecology
769	Female	Other disease		27	Gynaecology
770	Female	Other disease		34	Gynaecology
771	Female	None		37	Gynaecology
772	Female	None		32	Gynaecology
773	Female	None		54	Gynaecology
774	Female	None		38	Gynaecology
775	Female	Cervicitis		47	Gynaecology
776	Female	None		26	Gynaecology
777	Female	Cervicitis		54	Gynaecology
778	Female	Cervicitis		31	Gynaecology
779	Female	Other disease	58	52	Gynaecology
780	Female	None		36	Gynaecology
781	Female	Other disease		48	Gynaecology
782	Female	None		47	Gynaecology
783	Female	Other disease		35	Gynaecology
784	Female	None	58	34	Gynaecology
785	Female	None	33/53	44	Gynaecology
786	Female	None	18	49	Gynaecology
787	Female	None		30	Gynaecology
788	Female	None	18	39	Gynaecology
789	Female	None		27	Gynaecology
790	Female	None		34	Gynaecology
791	Female	None		53	Gynaecology
792	Female	Other disease		26	Gynaecology
793	Female	Colpitis		20	Gynaecology
794	Female	Normal		38	Gynaecology
795	Female	None		28	Gynaecology
796	Female	Abdominal pain	53	46	Gynaecology
797	Female	None		35	Gynaecology
798	Female	None		46	Gynaecology
799	Female	None		39	Gynaecology
800	Female	None	16	61	Gynaecology
801	Female	Other disease		24	Gynaecology
802	Female	None		33	Gynaecology
803	Female	Other disease	58	39	Gynaecology
804	Female	Other disease	16/39/52	60	Gynaecology
805	Female	Cervicitis	66/81	40	Gynaecology
806	Female	None		52	Gynaecology
807	Female	None		52	Gynaecology
808	Female	None		44	Gynaecology
809	Female	None		32	Gynaecology
810	Female	None	16	57	Gynaecology
811	Female	None		43	Gynaecology
812	Female	None		37	Gynaecology
813	Female	Abdominal pain	18/52	53	Gynaecology
814	Female	None		49	Gynaecology
815	Female	None		30	Gynaecology
816	Female	None		36	Gynaecology
817	Female	None		34	Gynaecology
818	Female	None		35	Gynaecology
819	Female	None		51	Gynaecology
820	Female	None		25	Gynaecology
821	Female	None		55	Gynaecology
822	Female	Other disease	66	39	Gynaecology
823	Female	None	58	36	Gynaecology
824	Female	None		55	Gynaecology
825	Female	Other disease		38	Gynaecology
826	Female	None	33/52/68/42/44	65	Gynaecology
827	Female	None		28	Gynaecology
828	Female	Cervicitis		36	Gynaecology
829	Female	None		38	Gynaecology
830	Female	None		46	Gynaecology
831	Female	None		27	Gynaecology
832	Female	None		32	Gynaecology
833	Female	None		33	Gynaecology
834	Female	Other disease		44	Gynaecology
835	Female	Abdominal pain		59	Gynaecology
836	Female	None		60	Gynaecology
837	Female	None		28	Gynaecology
838	Female	Other disease		30	Gynaecology
839	Female	None	58	26	Gynaecology
840	Female	None		26	Gynaecology
841	Female	None		55	Gynaecology
842	Female	Ovarian cancer		60	Gynaecology
843	Female	None	51	36	Gynaecology
844	Female	None	16	41	Gynaecology
845	Female	None	58	44	Gynaecology
846	Female	None	58	36	Gynaecology
847	Female	Other disease		43	Gynaecology
848	Female	Other disease	16/66/81	38	Gynaecology
849	Female	Ovarian cancer		46	Gynaecology
850	Female	Other disease		47	Gynaecology
851	Female	Other disease		50	Gynaecology
852	Female	None	39	43	Gynaecology
853	Female	Abdominal pain		47	Gynaecology
854	Female	None		34	Gynaecology
855	Female	None		50	Gynaecology
856	Female	Other disease		53	Gynaecology
857	Female	None		28	Gynaecology
858	Female	None		48	Gynaecology
859	Female	None		51	Gynaecology
860	Female	None		56	Gynaecology
861	Female	None	16/56/81	65	Gynaecology
862	Female	None		45	Gynaecology
863	Female	None		42	Gynaecology
864	Female	None		37	Gynaecology
865	Female	None		47	Gynaecology
866	Female	None	66	54	Gynaecology
867	Female	None	58	44	Gynaecology
868	Female	None		33	Gynaecology
869	Female	None		30	Gynaecology
870	Female	None	52	51	Gynaecology
871	Female	None		42	Gynaecology
872	Female	None		31	Gynaecology
873	Female	Colpitis	52/58	23	Gynaecology
874	Female	None	16	44	Gynaecology
875	Female	Abdominal pain	53/59	32	Gynaecology
876	Female	Other disease		64	Gynaecology
877	Female	None		61	Gynaecology
878	Female	None		50	Gynaecology
879	Female	None		22	Gynaecology
880	Female	Other disease		45	Gynaecology
881	Female	Abdominal pain		48	Gynaecology
882	Female	Other disease		54	Gynaecology
883	Female	Ovarian cancer		25	Gynaecology
884	Female	None		28	Gynaecology
885	Female	None	39	36	Gynaecology
886	Female	Other disease	11/66	60	Gynaecology
887	Female	None		36	Gynaecology
888	Female	None		32	Gynaecology
889	Female	None		52	Gynaecology
890	Female	Cervicitis	31	49	Gynaecology
891	Female	None		34	Gynaecology
892	Female	None		27	Gynaecology
893	Female	None	16	61	Gynaecology
894	Female	None		39	Gynaecology
895	Female	None	51	46	Gynaecology
896	Female	None	68	51	Gynaecology
897	Female	None		33	Gynaecology
898	Female	None		44	Gynaecology
899	Female	None		36	Gynaecology
900	Female	Abdominal pain		58	Gynaecology
901	Female	None	52	47	Gynaecology
902	Female	None		50	Gynaecology
903	Female	None		41	Gynaecology
904	Female	None		35	Gynaecology
905	Female	None	39/51/53/59/81	51	Gynaecology
906	Female	None		28	Gynaecology
907	Female	None		52	Gynaecology
908	Female	None	52	30	Gynaecology
909	Female	None		23	Gynaecology
910	Female	None		31	Gynaecology
911	Female	None		26	Gynaecology
912	Female	None		45	Gynaecology
913	Female	Cervicitis		67	Gynaecology
914	Female	None	51/58/44	35	Gynaecology
915	Female	None		28	Gynaecology
916	Female	None		49	Gynaecology
917	Female	Abdominal pain		30	Gynaecology
918	Female	None	43/53	53	Gynaecology
919	Female	Other disease		50	Gynaecology
920	Female	None	35	28	Gynaecology
921	Female	None	81	43	Gynaecology
922	Female	Normal		27	Gynaecology
923	Female	Cervicitis		39	Gynaecology
924	Female	None		39	Gynaecology
925	Female	None	16/52	38	Gynaecology
926	Female	Other disease		37	Gynaecology
927	Female	None		28	Gynaecology
928	Female	None		35	Gynaecology
929	Female	Other disease		36	Gynaecology
930	Female	Other disease	51/53	50	Gynaecology
931	Female	Abdominal pain		55	Gynaecology
932	Female	Other disease	16	47	Gynaecology
933	Female	None		57	Gynaecology
934	Female	None	53	55	Gynaecology
935	Female	None		46	Gynaecology
936	Female	None		45	Gynaecology
937	Female	None		41	Gynaecology
938	Female	Ovarian cancer	44/45	56	Gynaecology
939	Female	Cervicitis	33	36	Gynaecology
940	Female	Ovarian cyst		55	Gynaecology
941	Female	None		44	Gynaecology
942	Female	None		39	Gynaecology
943	Female	None		33	Gynaecology
944	Female	Abdominal pain		43	Gynaecology
945	Female	Abdominal pain		50	Gynaecology
946	Female	None		37	Gynaecology
947	Female	Abdominal pain		27	Gynaecology
948	Female	Abdominal pain		49	Gynaecology
949	Female	None		27	Gynaecology
950	Female	Other disease		27	Gynaecology
951	Female	Abdominal pain		39	Gynaecology
952	Female	None	81	54	Gynaecology
953	Female	Abdominal pain		46	Gynaecology
954	Female	Abdominal pain	53	36	Gynaecology
955	Female	Other disease	35	31	Gynaecology
956	Female	None		36	Gynaecology
957	Female	None		32	Gynaecology
958	Female	Other disease	18	51	Gynaecology
959	Female	None		36	Gynaecology
960	Female	Abdominal pain	33/39/56/58/66	60	Gynaecology
961	Female	Other disease		45	Gynaecology
962	Female	Ovarian cancer		29	Gynaecology
963	Female	None		54	Gynaecology
964	Female	None		42	Gynaecology
965	Female	None	18/52/53	59	Gynaecology
966	Female	Colpitis		40	Gynaecology
967	Female	Other disease	31/52	56	Gynaecology
968	Female	Cervicitis		53	Gynaecology
969	Female	Cervicitis		42	Gynaecology
970	Female	Other disease		36	Gynaecology
971	Female	Other disease		57	Gynaecology
972	Female	Cervicitis	68	50	Gynaecology
973	Female	None		27	Gynaecology
974	Female	None	33	40	Gynaecology
975	Female	Colpitis	16/39/51/53	34	Gynaecology
976	Female	Other disease		45	Gynaecology
977	Female	Other disease		48	Gynaecology
978	Female	Colpitis		25	Gynaecology
979	Female	Other disease	18/42	25	Gynaecology
980	Female	Other disease		60	Gynaecology
981	Female	Other disease		36	Gynaecology
982	Female	Ovarian cyst	58	40	Gynaecology
983	Female	Other disease		29	Gynaecology
984	Female	Other disease		34	Gynaecology
985	Female	Other disease		37	Gynaecology
986	Female	Other disease	33	35	Gynaecology
987	Female	Normal		38	Gynaecology
988	Female	Cervicitis	52	40	Gynaecology
989	Female	Normal		38	Gynaecology
990	Female	Other disease	52	33	Gynaecology
991	Female	None		36	Gynaecology
992	Female	Other disease		34	Gynaecology
993	Female	None		33	Gynaecology
994	Female	Colpitis		39	Gynaecology
995	Female	Colpitis	66	65	Gynaecology
996	Female	Other disease	42	30	Gynaecology
997	Female	Other disease	16	49	Gynaecology
998	Female	Other disease		26	Gynaecology
999	Female	None	58/66	29	Gynaecology
1000	Female	Colpitis		53	Gynaecology
1001	Female	Other disease		37	Gynaecology
1002	Female	Colpitis		27	Gynaecology
1003	Female	Abdominal pain	51	25	Gynaecology
1004	Female	None	31	43	Gynaecology
1005	Female	Colpitis		52	Gynaecology
1006	Female	Other disease		30	Gynaecology
1007	Female	None		54	Gynaecology
1008	Female	None	16/68	45	Gynaecology
1009	Female	None		49	Gynaecology
1010	Female	None		57	Gynaecology
1011	Female	Cervicitis	52	47	Gynaecology
1012	Female	None		30	Gynaecology
1013	Female	None		47	Gynaecology
1014	Female	Abdominal pain		53	Gynaecology
1015	Female	None		26	Gynaecology
1016	Female	None		48	Gynaecology
1017	Female	Other disease		45	Gynaecology
1018	Female	None		41	Gynaecology
1019	Female	None		27	Gynaecology
1020	Female	None	16/56	56	Gynaecology
1021	Female	None		26	Gynaecology
1022	Female	None		43	Gynaecology
1023	Female	None		43	Gynaecology
1024	Female	None	33/53	36	Gynaecology
1025	Female	None		41	Gynaecology
1026	Female	None		42	Gynaecology
1027	Female	None		37	Gynaecology
1028	Female	None		37	Gynaecology
1029	Female	CIN	66	35	Gynaecology
1030	Female	None		36	Gynaecology
1031	Female	Abdominal pain	42/81	69	Gynaecology
1032	Female	None		37	Gynaecology
1033	Female	Other disease		71	Gynaecology
1034	Female	Other disease		66	Gynaecology
1035	Female	None		43	Gynaecology
1036	Female	None		30	Gynaecology
1037	Female	None	52	44	Gynaecology
1038	Female	None		45	Gynaecology
1039	Female	Colpitis	11	34	Gynaecology
1040	Female	None	16/39/56	54	Gynaecology
1041	Female	None		44	Gynaecology
1042	Female	None	52	58	Gynaecology
1043	Female	Other disease	68	40	Gynaecology
1044	Female	Other disease		46	Gynaecology
1045	Female	Other disease		25	Gynaecology
1046	Female	Abdominal pain		42	Gynaecology
1047	Female	Other disease		63	Gynaecology
1048	Female	Cervicitis	58	31	Gynaecology
1049	Female	None		31	Gynaecology
1050	Female	Other disease		40	Gynaecology
1051	Female	Other disease		53	Gynaecology
1052	Female	Other disease		51	Gynaecology
1053	Female	None		42	Gynaecology
1054	Female	Other disease		40	Gynaecology
1055	Female	Normal	53	51	Gynaecology
1056	Female	Normal		27	Gynaecology
1057	Female	Ovarian cyst		46	Gynaecology
1058	Female	Normal		47	Gynaecology
1059	Female	None	31	28	Gynaecology
1060	Female	Other disease		44	Gynaecology
1061	Female	Other disease		47	Gynaecology
1062	Female	Other disease		28	Gynaecology
1063	Female	CIN	56	38	Gynaecology
1064	Female	Ovarian cyst		37	Gynaecology
1065	Female	Other disease		35	Gynaecology
1066	Female	Normal	66	31	Gynaecology
1067	Female	Other disease		35	Gynaecology
1068	Female	Normal		50	Gynaecology
1069	Female	None		52	Gynaecology
1070	Female	None		38	Gynaecology
1071	Female	None		40	Gynaecology
1072	Female	None		49	Gynaecology
1073	Female	None		34	Gynaecology
1074	Female	None	6/16/31/39/58	36	Gynaecology
1075	Female	Other disease		51	Gynaecology
1076	Female	Other disease	45/52/58	30	Gynaecology
1077	Female	None		29	Gynaecology
1078	Female	None	42	39	Gynaecology
1079	Female	Other disease		26	Gynaecology
1080	Female	Other disease	16/51	54	Gynaecology
1081	Female	None		34	Gynaecology
1082	Female	None	18/68/81	24	Gynaecology
1083	Female	Other disease		33	Gynaecology
1084	Female	None		24	Gynaecology
1085	Female	Other disease		25	Gynaecology
1086	Female	None	16	43	Gynaecology
1087	Female	Abdominal pain	33	60	Gynaecology
1088	Female	None		37	Gynaecology
1089	Female	None		52	Gynaecology
1090	Female	Other disease		17	Gynaecology
1091	Female	None		55	Gynaecology
1092	Female	Normal	45	45	Gynaecology
1093	Female	Other disease	39	46	Gynaecology
1094	Female	Cervicitis	18	27	Gynaecology
1095	Female	Normal	52/53/58	56	Gynaecology
1096	Female	Normal	16	22	Gynaecology
1097	Female	Normal		35	Gynaecology
1098	Female	Normal	6/16/53	23	Gynaecology
1099	Female	Normal		32	Gynaecology
1100	Female	Normal		28	Gynaecology
1101	Female	None	16	37	Gynaecology
1102	Female	None	42	30	Gynaecology
1103	Female	None		37	Gynaecology
1104	Female	Cervicitis	52/53	46	Gynaecology
1105	Female	None		39	Gynaecology
1106	Female	None		42	Gynaecology
1107	Female	None		48	Gynaecology
1108	Female	None		31	Gynaecology
1109	Female	CIN	52	49	Gynaecology
1110	Female	None		34	Gynaecology
1111	Female	None		39	Gynaecology
1112	Female	None	16	28	Gynaecology
1113	Female	None		29	Gynaecology
1114	Female	None	58	40	Gynaecology
1115	Female	None		41	Gynaecology
1116	Female	None		28	Gynaecology
1117	Female	Other disease		45	Gynaecology
1118	Female	None		51	Gynaecology
1119	Female	None		35	Gynaecology
1120	Female	None		30	Gynaecology
1121	Female	None		42	Gynaecology
1122	Female	None	52	48	Gynaecology
1123	Female	Other disease		42	Gynaecology
1124	Female	None		38	Gynaecology
1125	Female	Colpitis	58	35	Gynaecology
1126	Female	Cervical cancer	16	38	Gynaecology
1127	Female	None		23	Gynaecology
1128	Female	Other disease		55	Gynaecology
1129	Female	Other disease	53	58	Gynaecology
1130	Female	Other disease		45	Gynaecology
1131	Female	Other disease	31/52/56	57	Gynaecology
1132	Female	Other disease		47	Gynaecology
1133	Female	Other disease		43	Gynaecology
1134	Female	None		43	Gynaecology
1135	Female	None	52	37	Gynaecology
1136	Female	None		49	Gynaecology
1137	Female	None	6/68	30	Gynaecology
1138	Female	Cervicitis	11/58	28	Gynaecology
1139	Female	None	51	38	Gynaecology
1140	Female	Colpitis		45	Gynaecology
1141	Female	None		46	Gynaecology
1142	Female	Erythra	11	24	Dermatology
1143	Female	Erythra	6/51	34	Dermatology
1144	Female	Normal	52/59	21	Gynaecology
1145	Female	Other disease	18	33	Gynaecology
1146	Female	None	52	48	Gynaecology
1147	Female	None		38	Gynaecology
1148	Female	None		32	Gynaecology
1149	Female	None		45	Gynaecology
1150	Female	None		45	Gynaecology
1151	Female	None		50	Gynaecology
1152	Female	Other disease		27	Gynaecology
1153	Female	None	18	40	Gynaecology
1154	Female	None		31	Gynaecology
1155	Female	None		39	Gynaecology
1156	Female	None	42/51	50	Gynaecology
1157	Female	None		40	Gynaecology
1158	Female	Abdominal pain		40	Gynaecology
1159	Female	None		33	Gynaecology
1160	Female	Colpitis	52	30	Gynaecology
1161	Female	Cervicitis	33/56	35	Gynaecology
1162	Female	None		48	Gynaecology
1163	Female	Other disease		49	Gynaecology
1164	Female	None	58	33	Gynaecology
1165	Female	Other disease	66	52	Gynaecology
1166	Female	Other disease		33	Gynaecology
1167	Female	CIN	16	50	Gynaecology
1168	Female	None		39	Gynaecology
1169	Female	Other disease		44	Gynaecology
1170	Female	Ovarian cyst		74	Gynaecology
1171	Female	None		43	Gynaecology
1172	Female	Other disease		35	Gynaecology
1173	Female	Ovarian cyst		38	Gynaecology
1174	Female	None	59	37	Physical examination center
1175	Female	Other disease	58	37	Gynaecology
1176	Female	None		50	Physical examination center
1177	Female	None	42/51	53	Physical examination center
1178	Female	Abdominal pain		43	Gynaecology
1179	Female	Other disease	52	35	Gynaecology
1180	Female	Other disease		44	Gynaecology
1181	Female	None		35	Gynaecology
1182	Female	None		25	Gynaecology
1183	Female	Abdominal pain		30	Gynaecology
1184	Female	Abdominal pain		35	Gynaecology
1185	Female	Cervicitis		24	Gynaecology
1186	Female	None	58	35	Gynaecology
1187	Female	Other disease	16/52	29	Gynaecology
1188	Female	None	31	31	Gynaecology
1189	Female	Normal		32	Gynaecology
1190	Female	Other disease		60	Gynaecology
1191	Female	None		42	Gynaecology
1192	Female	CIN-II	16/18/58	34	Gynaecology
1193	Female	None		54	Physical examination center
1194	Female	Abdominal pain		39	Gynaecology
1195	Female	None		37	Gynaecology
1196	Female	Other disease	11/45/53/58	50	Gynaecology
1197	Female	Colpitis	39/68/11	32	Gynaecology
1198	Female	Other disease		49	Gynaecology
1199	Female	None		34	Gynaecology
1200	Female	None		33	Gynaecology
1201	Female	Other disease		23	Gynaecology
1202	Female	None		27	Gynaecology
1203	Female	None		29	Gynaecology
1204	Female	None		35	Gynaecology
1205	Female	Other disease	53/68/81	31	Gynaecology
1206	Female	Other disease	33/51/52/56	38	Gynaecology
1207	Female	Abdominal pain		42	Gynaecology
1208	Female	CIN-II		40	Gynaecology
1209	Female	None		38	Gynaecology
1210	Female	Other disease		57	Gynaecology
1211	Female	Other disease		23	Gynaecology
1212	Female	None		56	Physical examination center
1213	Female	None		50	Physical examination center
1214	Female	None		42	Physical examination center
1215	Female	None		55	Physical examination center
1216	Female	None	53	50	Physical examination center
1217	Female	Colpitis	16	47	Gynaecology
1218	Female	Other disease		26	Gynaecology
1219	Female	Other disease		27	Gynaecology
1220	Female	None	52	44	Gynaecology
1221	Female	Abdominal pain		44	Gynaecology
1222	Female	Abdominal pain		27	Gynaecology
1223	Female	Cervicitis	58	55	Gynaecology
1224	Female	Other disease		31	Gynaecology
1225	Female	Normal	66	34	Dermatology
1226	Female	Genital warts	6/16/51/58	23	Dermatology
1227	Female	Other disease		26	Gynaecology
1228	Female	Colpitis	11/16/	26	Gynaecology
1229	Female	Other disease	45	36	Gynaecology
1230	Female	Other disease		30	Gynaecology
1231	Female	None		57	Physical examination center
1232	Female	None		38	Physical examination center
1233	Female	None		35	Physical examination center
1234	Female	None		52	Physical examination center
1235	Female	None	52、68	37	Physical examination center
1236	Female	None		37	Physical examination center
1237	Female	None		55	Physical examination center
1238	Female	None		53	Physical examination center
1239	Female	None		56	Physical examination center
1240	Female	None		54	Physical examination center
1241	Female	None		51	Physical examination center
1242	Female	None		53	Physical examination center
1243	Female	None		47	Physical examination center
1244	Female	None		35	Physical examination center
1245	Female	None	66	36	Physical examination center
1246	Female	None		61	Physical examination center
1247	Female	None		55	Physical examination center
1248	Female	None	18	38	Physical examination center
1249	Female	None		48	Physical examination center
1250	Female	None		50	Physical examination center
1251	Female	None		53	Physical examination center
1252	Female	None		45	Physical examination center
1253	Female	None		39	Physical examination center
1254	Female	None		58	Physical examination center
1255	Female	None		40	Physical examination center
1256	Female	None		48	Gynaecology
1257	Female	None		34	Gynaecology
1258	Female	Normal	44/53	47	Gynaecology
1259	Female	Ovarian cyst		40	Gynaecology
1260	Female	Other disease		39	Gynaecology
1261	Female	None		51	Gynaecology
1262	Female	Abdominal pain	18	44	Gynaecology
1263	Female	None		35	Gynaecology
1264	Female	None		65	Gynaecology
1265	Female	None		47	Gynaecology
1266	Female	None		32	Gynaecology
1267	Female	Normal		33	Gynaecology
1268	Female	Other disease	58	36	Gynaecology
1269	Female	Other disease		39	Gynaecology
1270	Female	Cervicitis		48	Gynaecology
1271	Female	None	52/81	45	Physical examination center
1272	Female	None		49	Physical examination center
1273	Female	None		47	Physical examination center
1274	Female	Other disease		35	Gynaecology
1275	Female	Abdominal pain		36	Gynaecology
1276	Female	None		54	Physical examination center
1277	Female	None		54	Physical examination center
1278	Female	None		35	Physical examination center
1279	Female	None		36	Physical examination center
1280	Female	None		49	Physical examination center
1281	Female	None	52	57	Gynaecology
1282	Female	Cervical cancer	16	57	Gynaecology
1283	Female	None	39	30	Gynaecology
1284	Female	None		37	Gynaecology
1285	Female	None		28	Gynaecology
1286	Female	Other disease		55	Gynaecology
1287	Female	None		42	Gynaecology
1288	Female	None		35	Gynaecology
1289	Female	Cervicitis		28	Gynaecology
1290	Female	None	51	53	Gynaecology
1291	Female	Other disease		45	Gynaecology
1292	Female	Other disease	18/39/53	46	Gynaecology
1293	Female	Abdominal pain		26	Gynaecology
1294	Female	Cervicitis		25	Gynaecology
1295	Female	None	31/53	40	Gynaecology
1296	Female	Other disease		48	Gynaecology
1297	Female	Other disease		35	Gynaecology
1298	Female	Normal		50	Gynaecology
1299	Female	None		41	Gynaecology
1300	Female	None		37	Gynaecology
1301	Female	None		38	Gynaecology
1302	Female	None		35	Gynaecology
1303	Female	None		52	Gynaecology
1304	Female	Other disease		47	Gynaecology
1305	Female	None		21	Gynaecology
1306	Female	None		39	Gynaecology
1307	Female	None		51	Gynaecology
1308	Female	Genital warts	6	22	Dermatology
1309	Female	None		33	Gynaecology
1310	Female	Cervical cancer	16	51	Gynaecology
1311	Female	Other disease	18	47	Gynaecology
1312	Female	None		38	Gynaecology
1313	Female	Cervicitis	18/52/53	54	Gynaecology
1314	Female	Other disease		40	Gynaecology
1315	Female	None	33	55	Gynaecology
1316	Female	Other disease		28	Dermatology
1317	Female	None		54	Gynaecology
1318	Female	None	6	48	Physical examination center
1319	Female	None		37	Physical examination center
1320	Female	None		36	Physical examination center
1321	Female	None		47	Physical examination center
1322	Female	None		37	Physical examination center
1323	Female	None		49	Physical examination center
1324	Female	None		47	Physical examination center
1325	Female	None		35	Physical examination center
1326	Female	None	31	37	Physical examination center
1327	Female	None		56	Physical examination center
1328	Female	None		37	Physical examination center
1329	Female	None		48	Physical examination center
1330	Female	None		35	Physical examination center
1331	Female	None		61	Gynaecology
1332	Female	None		53	Physical examination center
1333	Female	None		59	Gynaecology
1334	Female	None		56	Physical examination center
1335	Female	None		54	Physical examination center
1336	Female	None	39/81	54	Physical examination center
1337	Female	None	16	50	Physical examination center
1338	Female	None		55	Physical examination center
1339	Female	None		37	Physical examination center
1340	Female	None		48	Physical examination center
1341	Female	None		39	Physical examination center
1342	Female	None		43	Physical examination center
1343	Female	None		55	Physical examination center
1344	Female	None		47	Physical examination center
1345	Female	None		51	Physical examination center
1346	Female	None		59	Physical examination center
1347	Female	None		38	Physical examination center
1348	Female	Normal		54	Gynaecology
1349	Female	None		48	Gynaecology
1350	Female	Colpitis		49	Gynaecology
1351	Female	Normal		42	Gynaecology
1352	Female	None		37	Gynaecology
1353	Female	Abdominal pain		56	Gynaecology
1354	Female	None	16	46	Gynaecology
1355	Female	None	39	47	Gynaecology
1356	Female	None		65	Gynaecology
1357	Female	None	52	38	Gynaecology
1358	Female	None		48	Gynaecology
1359	Female	None		41	Gynaecology
1360	Female	None	58	44	Gynaecology
1361	Female	Other disease		28	Gynaecology
1362	Female	None	18	40	Gynaecology
1363	Female	None	58	57	Gynaecology
1364	Female	Colpitis	58	48	Gynaecology
1365	Female	Other disease		51	Gynaecology
1366	Female	Other disease		39	Gynaecology
1367	Female	Abdominal pain		43	Gynaecology
1368	Female	Normal		32	Gynaecology
1369	Female	Normal		32	Gynaecology
1370	Female	None		47	Gynaecology
1371	Female	Other disease		39	Gynaecology
1372	Female	None	44/51	41	Gynaecology
1373	Female	None		44	Physical examination center
1374	Female	None		60	Gynaecology
1375	Female	None		57	Physical examination center
1376	Female	None		54	Physical examination center
1377	Female	None		50	Physical examination center
1378	Female	None		40	Physical examination center
1379	Female	None		44	Physical examination center
1380	Female	None		39	Physical examination center
1381	Female	None		55	Physical examination center
1382	Female	None		50	Physical examination center
1383	Female	None		54	Gynaecology
1384	Female	None		41	Physical examination center
1385	Female	None		43	Physical examination center
1386	Female	None		41	Physical examination center
1387	Female	None		46	Physical examination center
1388	Female	None		46	Physical examination center
1389	Female	None		48	Physical examination center
1390	Female	None		35	Physical examination center
1391	Female	None		53	Physical examination center
1392	Female	None		43	Physical examination center
1393	Female	Other disease	16	40	Gynaecology
1394	Female	None		37	Physical examination center
1395	Female	None		46	Physical examination center
1396	Female	None	6/66	53	Physical examination center
1397	Female	None		47	Physical examination center
1398	Female	Other disease		47	Gynaecology
1399	Female	Other disease		21	Gynaecology
1400	Female	Normal	6/66	26	Gynaecology
1401	Female	Other disease		30	Gynaecology
1402	Female	Other disease		32	Gynaecology
1403	Female	None		50	Gynaecology
1404	Female	None	58	53	Gynaecology
1405	Female	None		44	Gynaecology
1406	Female	Colpitis		54	Gynaecology
1407	Female	Normal		49	Gynaecology
1408	Female	Cervicitis		41	Gynaecology
1409	Female	Other disease	18/39	48	Gynaecology
1410	Female	Other disease		45	Gynaecology
1411	Female	Cervicitis		35	Gynaecology
1412	Female	Other disease		51	Gynaecology
1413	Female	Other disease		48	Gynaecology
1414	Female	None	39/52/56	40	Gynaecology
1415	Female	None		43	Gynaecology
1416	Female	Abdominal pain		48	Gynaecology
1417	Female	None	58	25	Gynaecology
1418	Female	Other disease		29	Gynaecology
1419	Female	Abdominal pain	58	35	Gynaecology
1420	Female	Cervicitis		48	Gynaecology
1421	Female	Cervicitis	18/45	56	Gynaecology
1422	Female	None		44	Gynaecology
1423	Female	Cervicitis		31	Gynaecology
1424	Female	None		35	Gynaecology
1425	Female	None		23	Gynaecology
1426	Female	None		44	Gynaecology
1427	Female	Cervicitis	16	40	Gynaecology
1428	Female	None		38	Gynaecology
1429	Female	None		25	Gynaecology
1430	Female	Cervicitis	52	29	Gynaecology
1431	Female	Other disease		30	Gynaecology
1432	Female	None		28	Gynaecology
1433	Female	None	33	56	Gynaecology
1434	Female	None		52	Gynaecology
1435	Female	None	51	34	Gynaecology
1436	Female	None		42	Gynaecology
1437	Female	Other disease		43	Gynaecology
1438	Female	Ovarian cyst		40	Gynaecology
1439	Female	None		47	Gynaecology
1440	Female	None		40	Gynaecology
1441	Female	None		31	Gynaecology
1442	Female	None		42	Gynaecology
1443	Female	Colpitis		66	Gynaecology
1444	Female	None		41	Gynaecology
1445	Female	Cervicitis		47	Gynaecology
1446	Female	Other disease	53	35	Gynaecology
1447	Female	Other disease	33/52	49	Gynaecology
1448	Female	Other disease	52	40	Gynaecology
1449	Female	Abdominal pain		25	Gynaecology
1450	Female	Other disease		52	Gynaecology
1451	Female	Other disease		68	Gynaecology
1452	Female	Other disease	52	58	Gynaecology
1453	Female	Other disease		51	Gynaecology
1454	Female	Other disease		51	Gynaecology
1455	Female	None	31	29	Gynaecology
1456	Female	Normal	58	45	Gynaecology
1457	Female	Cervicitis		36	Gynaecology
1458	Female	None		36	Gynaecology
1459	Female	None	16	38	Gynaecology
1460	Female	None	31	27	Gynaecology
1461	Female	Other disease		48	Gynaecology
1462	Female	Other disease		74	Gynaecology
1463	Female	Abdominal pain	51	29	Gynaecology
1464	Female	Cervicitis		30	Gynaecology
1465	Female	None		32	Gynaecology
1466	Female	Colpitis	52	39	Gynaecology
1467	Female	Normal	39/58	26	Dermatology
1468	Female	Normal		42	Dermatology
1469	Male	Erythra	51/58	29	Dermatology
1470	Female	Erythra	6、58	30	Dermatology
1471	Female	Erythra	16	15	Dermatology
1472	Female	None		53	Physical examination center
1473	Female	None		50	Physical examination center
1474	Female	None		40	Physical examination center
1475	Female	None		54	Physical examination center
1476	Female	None		37	Physical examination center
1477	Female	None		45	Physical examination center
1478	Female	None		56	Physical examination center
1479	Female	None		54	Physical examination center
1480	Female	None		53	Physical examination center
1481	Female	None		36	Physical examination center
1482	Female	None		49	Physical examination center
1483	Female	None		38	Physical examination center
1484	Female	None		50	Physical examination center
1485	Female	None	59/66	40	Physical examination center
1486	Female	None		54	Physical examination center
1487	Female	None	53/68	50	Physical examination center
1488	Female	None		47	Physical examination center
1489	Female	None		56	Physical examination center
1490	Female	None		37	Physical examination center
1491	Female	None		53	Physical examination center
1492	Female	None		41	Physical examination center
1493	Female	None		44	Physical examination center
1494	Female	None	53	54	Physical examination center
1495	Female	None		35	Physical examination center
1496	Female	None		36	Physical examination center
1497	Female	None		44	Physical examination center
1498	Female	None	39/68	40	Physical examination center
1499	Female	None		41	Physical examination center
1500	Female	None		55	Physical examination center
1501	Female	None	52	48	Physical examination center
1502	Female	None	56	38	Physical examination center
1503	Female	None		46	Physical examination center
1504	Female	None		33	Gynaecology
1505	Female	Other disease	31	39	Gynaecology
1506	Female	None	16	65	Gynaecology
1507	Female	Normal		35	Gynaecology
1508	Female	None		49	Gynaecology
1509	Female	Abdominal pain	16	43	Gynaecology
1510	Female	Normal		44	Gynaecology
1511	Female	Other disease	58	44	Gynaecology
1512	Female	Other disease	56	42	Gynaecology
1513	Female	Other disease		35	Gynaecology
1514	Female	Other disease	31/52/66	64	Gynaecology
1515	Female	Other disease		50	Gynaecology
1516	Female	Genital warts	6	40	Dermatology
1517	Female	Other disease		49	Gynaecology
1518	Female	None		26	Gynaecology
1519	Female	Other disease		26	Gynaecology
1520	Female	None	16/58	41	Gynaecology
1521	Female	None		42	Gynaecology
1522	Female	None		28	Gynaecology
1523	Female	Other disease	16	29	Gynaecology
1524	Female	Normal		46	Gynaecology
1525	Female	Other disease	68	38	Gynaecology
1526	Female	None	11/16/52	28	Gynaecology
1527	Female	Other disease	16	49	Gynaecology
1528	Female	Other disease		62	Gynaecology
1529	Female	None		34	Gynaecology
1530	Female	Normal		33	Gynaecology
1531	Female	Other disease	16	47	Gynaecology
1532	Female	Other disease		51	Gynaecology
1533	Female	None		33	Gynaecology
1534	Female	None	58	37	Gynaecology
1535	Female	None	52/68	37	Gynaecology
1536	Female	None		41	Gynaecology
1537	Female	None	58	38	Gynaecology
1538	Female	None	39/51/59/43	28	Gynaecology
1539	Female	None	51	32	Gynaecology
1540	Female	None	51/52	46	Gynaecology
1541	Female	None		49	Gynaecology
1542	Female	None	18	45	Gynaecology
1543	Female	None		34	Gynaecology
1544	Female	None		27	Gynaecology
1545	Female	None		36	Gynaecology
1546	Female	None	56	38	Gynaecology
1547	Female	None	68	34	Gynaecology
1548	Female	Other disease	51	48	Gynaecology
1549	Female	Ovarian cyst		35	Gynaecology
1550	Female	Other disease	31/58	65	Gynaecology
1551	Female	Other disease		44	Gynaecology
1552	Female	Erythra	6/66	47	Dermatology
1553	Female	Erythra	11/52	20	Dermatology
1554	Female	None		46	Gynaecology
1555	Female	None		45	Physical examination center
1556	Female	None		44	Physical examination center
1557	Female	None		36	Physical examination center
1558	Female	None		36	Physical examination center
1559	Female	None		54	Physical examination center
1560	Female	None		60	Physical examination center
1561	Female	None		49	Physical examination center
1562	Female	None		47	Physical examination center
1563	Female	None	16	35	Physical examination center
1564	Female	None	51/56/81	53	Gynaecology
1565	Female	None		47	Physical examination center
1566	Female	None		46	Physical examination center
1567	Female	None		48	Physical examination center
1568	Female	None		35	Physical examination center
1569	Female	None		36	Physical examination center
1570	Female	None		61	Gynaecology
1571	Female	None		35	Physical examination center
1572	Female	None		40	Physical examination center
1573	Female	None		56	Physical examination center
1574	Female	None	16/31	36	Physical examination center
1575	Female	None		53	Physical examination center
1576	Female	None	53	35	Physical examination center
1577	Female	None	18	79	Gynaecology
1578	Female	None		45	Physical examination center
1579	Female	None		66	Physical examination center
1580	Female	None		47	Physical examination center
1581	Female	None	53	37	Physical examination center
1582	Female	None		37	Physical examination center
1583	Female	None		54	Physical examination center
1584	Female	None		39	Physical examination center
1585	Female	None		52	Physical examination center
1586	Female	None		62	Physical examination center
1587	Female	None		35	Physical examination center
1588	Female	None		50	Physical examination center
1589	Female	None		44	Physical examination center
1590	Female	None		49	Physical examination center
1591	Female	None		45	Physical examination center
1592	Female	None		35	Physical examination center
1593	Female	None		35	Physical examination center
1594	Female	None		54	Physical examination center
1595	Female	None		44	Physical examination center
1596	Female	None	56	54	Physical examination center
1597	Female	None		40	Physical examination center
1598	Female	None		35	Physical examination center
1599	Female	Other disease		38	Gynaecology
1600	Female	None	58	41	Gynaecology
1601	Female	None		47	Gynaecology
1602	Female	None		47	Gynaecology
1603	Female	None		30	Gynaecology
1604	Female	None		47	Gynaecology
1605	Female	None		55	Gynaecology
1606	Female	Other disease		39	Gynaecology
1607	Female	None		21	Gynaecology
1608	Female	None		45	Gynaecology
1609	Female	None		52	Gynaecology
1610	Female	None	39/51	44	Gynaecology
1611	Female	None	16	34	Gynaecology
1612	Female	None		51	Gynaecology
1613	Female	None	44	46	Physical examination center
1614	Female	None		39	Physical examination center
1615	Female	None		47	Physical examination center
1616	Female	None		53	Physical examination center
1617	Female	None		56	Physical examination center
1618	Female	None		53	Physical examination center
1619	Female	None	68	57	Physical examination center
1620	Female	None		54	Gynaecology
1621	Female	None	52	43	Physical examination center
1622	Female	None		43	Physical examination center
1623	Female	None		53	Physical examination center
1624	Female	None		51	Physical examination center
1625	Female	None		49	Physical examination center
1626	Female	None		41	Physical examination center
1627	Female	None		55	Physical examination center
1628	Female	None		45	Physical examination center
1629	Female	None		55	Physical examination center
1630	Female	None		47	Physical examination center
1631	Female	None		42	Physical examination center
1632	Female	None		48	Physical examination center
1633	Female	None		35	Physical examination center
1634	Female	None		43	Physical examination center
1635	Female	None		55	Physical examination center
1636	Female	None		53	Physical examination center
1637	Female	None		43	Physical examination center
1638	Female	None		35	Physical examination center
1639	Female	None		46	Physical examination center
1640	Female	Abdominal pain	16	42	Gynaecology
1641	Female	Abdominal pain		39	Gynaecology
1642	Female	Colpitis		28	Gynaecology
1643	Female	Other disease	52/81	29	Gynaecology
1644	Female	None		40	Gynaecology
1645	Female	Cervicitis		42	Gynaecology
1646	Female	Other disease		50	Gynaecology
1647	Female	None	58	41	Gynaecology
1648	Female	Other disease	52	28	Gynaecology
1649	Female	None	16	36	Gynaecology
1650	Female	Other disease	16	46	Gynaecology
1651	Female	Cervicitis		33	Gynaecology
1652	Female	None	58	27	Gynaecology
1653	Female	Other disease		52	Gynaecology
1654	Female	Other disease	16/51/59	24	Gynaecology
1655	Female	None		55	Gynaecology
1656	Female	Abdominal pain	58	39	Gynaecology
1657	Female	Abdominal pain		36	Gynaecology
1658	Female	None		35	Gynaecology
1659	Female	None		47	Gynaecology
1660	Female	Other disease		40	Gynaecology
1661	Female	Other disease		51	Gynaecology
1662	Female	None		30	Gynaecology
1663	Female	Cervicitis		34	Gynaecology
1664	Female	None		46	Gynaecology
1665	Female	None	6/66	39	Gynaecology
1666	Female	Other disease		59	Gynaecology
1667	Female	Ovarian cyst	6	43	Gynaecology
1668	Female	None	16	44	Gynaecology
1669	Female	Other disease	16	25	Gynaecology
1670	Female	None		51	Gynaecology
1671	Female	Other disease		56	Gynaecology
1672	Female	Cervicitis		44	Gynaecology
1673	Female	None		46	Gynaecology
1674	Female	None	52	54	Gynaecology
1675	Female	Colpitis		61	Gynaecology
1676	Female	None		41	Gynaecology
1677	Female	None		27	Gynaecology
1678	Female	Other disease		39	Gynaecology
1679	Female	Other disease		61	Gynaecology
1680	Female	Abdominal pain		39	Gynaecology
1681	Female	Other disease		52	Gynaecology
1682	Female	Cervicitis		34	Gynaecology
1683	Female	Other disease		44	Gynaecology
1684	Female	Other disease	16	51	Gynaecology
1685	Female	Other disease		44	Gynaecology
1686	Female	Other disease		47	Gynaecology
1687	Female	Normal		51	Dermatology
1688	Female	None		47	Physical examination center
1689	Female	None		50	Physical examination center
1690	Female	None	53	53	Physical examination center
1691	Female	None		39	Physical examination center
1692	Female	None		41	Physical examination center
1693	Female	None		47	Physical examination center
1694	Female	None		47	Physical examination center
1695	Female	None	56	48	Physical examination center
1696	Female	None		38	Physical examination center
1697	Female	None		47	Physical examination center
1698	Female	None		53	Physical examination center
1699	Female	None		35	Physical examination center
1700	Female	None		42	Physical examination center
1701	Female	None		35	Physical examination center
1702	Female	None		46	Physical examination center
1703	Female	None		41	Physical examination center
1704	Female	None	59	59	Physical examination center
1705	Female	None		56	Physical examination center
1706	Female	None		55	Physical examination center
1707	Female	None		48	Physical examination center
1708	Female	None	52	53	Physical examination center
1709	Female	None		37	Physical examination center
1710	Female	None	52	49	Physical examination center
1711	Female	None		42	Physical examination center
1712	Female	None		42	Physical examination center
1713	Female	None		40	Physical examination center
1714	Female	None		39	Physical examination center
1715	Female	None	45	40	Physical examination center
1716	Female	None		46	Physical examination center
1717	Female	None		53	Physical examination center
1718	Female	None		54	Physical examination center
1719	Female	None		56	Physical examination center
1720	Female	None		50	Physical examination center
1721	Female	None		42	Physical examination center
1722	Female	None		36	Physical examination center
1723	Female	None		36	Physical examination center
1724	Female	Other disease		32	Gynaecology
1725	Female	None		45	Gynaecology
1726	Female	Abdominal pain		54	Gynaecology
1727	Female	None		36	Gynaecology
1728	Female	Other disease		40	Gynaecology
1729	Female	None		54	Gynaecology
1730	Female	Other disease	33/56/68	30	Gynaecology
1731	Female	None		29	Gynaecology
1732	Female	None		52	Gynaecology
1733	Female	None		53	Gynaecology
1734	Female	Normal		35	Gynaecology
1735	Female	None	51	41	Gynaecology
1736	Female	Colpitis	59	61	Gynaecology
1737	Female	Cervicitis		31	Gynaecology
1738	Female	None		44	Gynaecology
1739	Female	Other disease		47	Gynaecology
1740	Female	None		45	Gynaecology
1741	Female	None		43	Gynaecology
1742	Female	None	39	35	Gynaecology
1743	Female	None		48	Gynaecology
1744	Female	Cervical cancer	16	57	Gynaecology
1745	Female	None		36	Gynaecology
1746	Female	Colpitis		48	Gynaecology
1747	Female	None		44	Gynaecology
1748	Female	None		40	Gynaecology
1749	Female	Other disease		37	Gynaecology
1750	Female	None		33	Gynaecology
1751	Female	Cervicitis		29	Gynaecology
1752	Female	Normal		34	Gynaecology
1753	Female	Other disease	6	32	Gynaecology
1754	Female	Abdominal pain		26	Gynaecology
1755	Female	Abdominal pain		58	Gynaecology
1756	Female	None		41	Gynaecology
1757	Female	None		49	Gynaecology
1758	Female	Abdominal pain		36	Gynaecology
1759	Female	None	58/81	23	Gynaecology
1760	Female	None		29	Gynaecology
1761	Female	Other disease	16	41	Gynaecology
1762	Female	None		38	Gynaecology
1763	Female	None		29	Gynaecology
1764	Male	Erythra	52	46	Dermatology
1765	Male	Normal	39	52	Dermatology
1766	Male	Normal		26	Dermatology
1767	Male	Normal	11/33	31	Dermatology
1768	Female	Genital warts	6/11/52/53/56/66/68	24	Dermatology
1769	Male	Erythra	6	28	Dermatology
1770	Female	Erythra		45	Dermatology
1771	Male	Normal	11/16/0	27	Dermatology
1772	Female	Normal		33	Dermatology
1773	Male	Genital warts	43	38	Dermatology
1774	Male	Genital warts	18	50	Dermatology
1775	Female	Erythra	6	30	Dermatology
1776	Female	None		37	Physical examination center
1777	Female	None		65	Gynaecology
1778	Female	None		56	Physical examination center
1779	Female	None		51	Physical examination center
1780	Female	None		43	Physical examination center
1781	Female	None	81	43	Physical examination center
1782	Female	None		36	Physical examination center
1783	Female	None		41	Physical examination center
1784	Female	None		41	Physical examination center
1785	Female	None		54	Physical examination center
1786	Female	None		50	Physical examination center
1787	Female	None		46	Physical examination center
1788	Female	None	33	37	Physical examination center
1789	Female	None		59	Physical examination center
1790	Female	None		36	Physical examination center
1791	Female	None		35	Physical examination center
1792	Female	None		35	Physical examination center
1793	Female	None		46	Physical examination center
1794	Female	None		48	Physical examination center
1795	Female	None		35	Physical examination center
1796	Female	None		36	Physical examination center
1797	Female	None		35	Physical examination center
1798	Female	None		40	Physical examination center
1799	Female	None		57	Gynaecology
1800	Female	None		57	Physical examination center
1801	Female	None		37	Physical examination center
1802	Female	None		55	Physical examination center
1803	Female	None		40	Physical examination center
1804	Female	None		36	Physical examination center
1805	Female	Other disease	16/33	37	Gynaecology
1806	Female	Other disease		69	Gynaecology
1807	Female	Other disease		70	Gynaecology
1808	Female	None		27	Gynaecology
1809	Female	Other disease		32	Gynaecology
1810	Female	None		24	Gynaecology
1811	Female	Normal		35	Gynaecology
1812	Female	None		49	Gynaecology
1813	Female	None	16/53/59	36	Gynaecology
1814	Female	None		41	Gynaecology
1815	Female	None		39	Gynaecology
1816	Female	None	33/39/51/58	63	Gynaecology
1817	Female	Colpitis		44	Gynaecology
1818	Female	None	31/39/68	39	Gynaecology
1819	Female	None	52	41	Gynaecology
1820	Female	None		54	Gynaecology
1821	Female	None	39	34	Gynaecology
1822	Female	Cervicitis	52	49	Gynaecology
1823	Female	None	11/16/18/58/68/81	59	Gynaecology
1824	Female	None		29	Gynaecology
1825	Female	None		41	Gynaecology
1826	Female	None		43	Gynaecology
1827	Female	Cervicitis	52	31	Gynaecology
1828	Female	None	58	40	Gynaecology
1829	Female	Erythra		35	Dermatology
1830	Female	None	16	52	Gynaecology
1831	Female	None		26	Gynaecology
1832	Female	None		38	Gynaecology
1833	Female	None		29	Gynaecology
1834	Female	Other disease		29	Gynaecology
1835	Female	Other disease		46	Gynaecology
1836	Female	None	16/18/33/39/43/52/53/58/59/66/68	19	Dermatology
1837	Female	Erythra	16/42/43/52/68/81	38	Dermatology
1838	Female	None		32	Gynaecology
1839	Female	None	52	36	Gynaecology
1840	Female	None		38	Gynaecology
1841	Female	None		40	Gynaecology
1842	Female	Other disease		55	Gynaecology
1843	Female	None		35	Gynaecology
1844	Female	None		39	Gynaecology
1845	Female	None	39	55	Gynaecology
1846	Female	Erythra	16/18/42/45/51/59	23	Dermatology
1847	Female	Cervicitis		43	Gynaecology
1848	Female	None		44	Gynaecology
1849	Female	None	66	45	Gynaecology
1850	Male	Erythra	18/45/51/59/66	25	Dermatology
1851	Female	Erythra		26	Dermatology
1852	Male	Erythra	6	30	Dermatology
1853	Male	Erythra		21	Dermatology
1854	Female	Erythra	6/39	19	Dermatology
1855	Male	Erythra	11	34	Dermatology
1856	Male	Erythra	6	30	Dermatology
1857	Male	Erythra		21	Dermatology
1858	Female	Abdominal pain	16	38	Gynaecology
1859	Female	None		35	Gynaecology
1860	Female	None	52	38	Gynaecology
1861	Female	Other disease		34	Gynaecology
1862	Female	None		33	Gynaecology
1863	Female	None	68	37	Gynaecology
1864	Female	None		40	Gynaecology
1865	Female	None		60	Gynaecology
1866	Female	None		39	Gynaecology
1867	Female	None		50	Gynaecology
1868	Female	None	45	33	Gynaecology
1869	Female	None		44	Gynaecology
1870	Female	None		35	Gynaecology
1871	Female	Abdominal pain		24	Gynaecology
1872	Female	None	18/52	38	Gynaecology
1873	Female	None		40	Gynaecology
1874	Female	Abdominal pain		42	Gynaecology
1875	Female	None	16	35	Gynaecology
1876	Female	Other disease		32	Gynaecology
1877	Female	Other disease		45	Gynaecology
1878	Female	Other disease		50	Gynaecology
1879	Female	Other disease	52/53	29	Gynaecology
1880	Female	Erythra		45	Dermatology
1881	Female	Cervicitis		23	Gynaecology
1882	Female	Other disease	59/81	30	Gynaecology
1883	Female	None		35	Physical examination center
1884	Female	None		54	Physical examination center
1885	Female	None		35	Physical examination center
1886	Female	None		60	Physical examination center
1887	Female	None		37	Physical examination center
1888	Female	None		38	Physical examination center
1889	Female	None		52	Gynaecology
1890	Female	None		38	Physical examination center
1891	Female	None		42	Physical examination center
1892	Female	None		41	Physical examination center
1893	Female	None		54	Physical examination center
1894	Female	None		39	Physical examination center
1895	Female	None		51	Physical examination center
1896	Female	None		37	Physical examination center
1897	Female	None		46	Physical examination center
1898	Female	None	51	50	Physical examination center
1899	Female	None		40	Physical examination center
1900	Female	None		41	Physical examination center
1901	Female	None		53	Physical examination center
1902	Female	None		38	Physical examination center
1903	Female	None		48	Physical examination center
1904	Female	None		35	Physical examination center
1905	Female	None		50	Physical examination center
1906	Female	None		37	Physical examination center
1907	Female	None		54	Physical examination center
1908	Female	None		49	Physical examination center
1909	Female	None		48	Physical examination center
1910	Female	None		53	Physical examination center
1911	Female	None		55	Physical examination center
1912	Female	None		55	Physical examination center
1913	Female	None		54	Physical examination center
1914	Female	None	51	38	Physical examination center
1915	Female	None		35	Physical examination center
1916	Female	None		42	Physical examination center
1917	Female	None		55	Physical examination center
1918	Female	None		38	Physical examination center
1919	Female	None		52	Gynaecology
1920	Female	None		43	Physical examination center
1921	Female	None		51	Physical examination center
1922	Female	None		35	Physical examination center
1923	Female	None		35	Physical examination center
1924	Female	None	58	36	Physical examination center
1925	Female	None		45	Physical examination center
1926	Female	None		38	Physical examination center
1927	Female	None		56	Physical examination center
1928	Female	None		47	Physical examination center
1929	Female	None		48	Physical examination center
1930	Female	None		47	Physical examination center
1931	Female	None		40	Physical examination center
1932	Female	None		37	Physical examination center
1933	Female	None		47	Physical examination center
1934	Female	None		36	Physical examination center
1935	Female	None		46	Physical examination center
1936	Female	None		37	Physical examination center
1937	Female	None		38	Physical examination center
1938	Female	None		51	Physical examination center
1939	Female	None	51	37	Physical examination center
1940	Female	None		53	Physical examination center
1941	Female	None		48	Physical examination center
1942	Female	None		43	Physical examination center
1943	Female	None		53	Physical examination center
1944	Female	None		46	Gynaecology
1945	Female	None	52	47	Physical examination center
1946	Female	Other disease		47	Gynaecology
1947	Female	Colpitis		40	Gynaecology
1948	Female	Colpitis		43	Gynaecology
1949	Female	None		34	Gynaecology
1950	Female	Common warts	16/31/59/66	26	Dermatology
1951	Female	None	16	37	Gynaecology
1952	Female	CIN	52	29	Gynaecology
1953	Female	Other disease		39	Gynaecology
1954	Female	None		35	Gynaecology
1955	Female	Other disease	11/66	20	Gynaecology
1956	Female	Genital warts	18/81	34	Dermatology
1957	Female	None		27	Gynaecology
1958	Female	None		24	Gynaecology
1959	Female	Normal	6/33/81	41	Dermatology
1960	Female	Abdominal pain		50	Gynaecology
1961	Female	Other disease		57	Gynaecology
1962	Female	Other disease		41	Gynaecology
1963	Female	Other disease		64	Gynaecology
1964	Female	Other disease		49	Gynaecology
1965	Female	Other disease		43	Gynaecology
1966	Female	None		39	Gynaecology
1967	Female	Colpitis		41	Gynaecology
1968	Female	Other disease		36	Gynaecology
1969	Female	Genital warts	11/52/58	27	Dermatology
1970	Female	Abdominal pain		40	Gynaecology
1971	Female	Abdominal pain		53	Gynaecology
1972	Female	Other disease		45	Gynaecology
1973	Female	None	56	46	Gynaecology
1974	Female	Colpitis		34	Gynaecology
1975	Female	Other disease		40	Gynaecology
1976	Female	None		33	Gynaecology
1977	Female	None		43	Gynaecology
1978	Female	Other disease		48	Gynaecology
1979	Female	None	6	60	Gynaecology
1980	Female	None	58	41	Gynaecology
1981	Female	None		36	Gynaecology
1982	Female	None		31	Gynaecology
1983	Female	None	16	28	Gynaecology
1984	Female	None		59	Gynaecology
1985	Female	None		31	Gynaecology
1986	Female	None		48	Gynaecology
1987	Female	Other disease		42	Gynaecology
1988	Female	Other disease		41	Gynaecology
1989	Female	None		44	Gynaecology
1990	Female	Other disease		48	Gynaecology
1991	Female	None		32	Gynaecology
1992	Female	None		54	Gynaecology
1993	Female	None	53	49	Gynaecology
1994	Female	Abdominal pain	58	45	Gynaecology
1995	Female	None	53/56	27	Gynaecology
1996	Female	None		52	Gynaecology
1997	Female	None		52	Gynaecology
1998	Female	None		45	Gynaecology
1999	Female	None		31	Gynaecology
[truncated: 19,283 more rows]
